# Supplementary material for: Does the Vaginal Microbiota Influence the Incidence of the Preterm Premature Rupture of Membranes?
Source: J Clin Med. 2025 Sep 18;14(18):6577. doi: 10.3390/jcm14186577 (PMC12470435; doi:10.3390/jcm14186577)
Supplement: Supplementary file 1 [file jcm-14-06577-s001.zip]

Archive with 1 entries (1 files):
- jcm-3823354-supplementary.pdf
